# Supplementary material for: Correlation Between Urinary Osteopontin Concentration and the Mineral Content and Composition of Kidney Stones
Source: J Clin Med. 2025 Sep 4;14(17):6247. doi: 10.3390/jcm14176247 (PMC12429501; doi:10.3390/jcm14176247)
Supplement: Supplementary file 1 [file jcm-14-06247-s001.zip]

Archive with 1 entries (1 files):
- jcm-3827819-supplementary.pdf
